# Supplementary material for: Transcriptional profiling reveals molecular signatures associated with HIV permissiveness in Th1Th17 cells and identifies Peroxisome Proliferator-Activated Receptor Gamma as an intrinsic negative regulator of viral replication
Source: Retrovirology. 2013 Dec 21;10:160. doi: 10.1186/1742-4690-10-160 (PMC3898812; doi:10.1186/1742-4690-10-160)
Supplement: Additional file 2: Table S1 — Probe sets upregulated in Th1Th17 vs. Th1 cells. Sorted Th1Th17 and Th1 cell subsets from four HIV-uninfected donors were stimulated via CD3/CD28 for 3 days. Total RNA was extracted and reverse transcribed into cDNA to be hybridized on Human U133 Plus 2.0 including >47,000 probe sets per chip (Affymetrix). One-way ANOVA analysis was performed to identify differentially expressed genes (p-value <0.05). Shown is the list of the 438 probe sets with a preferential expression in Th1Th17 vs. Th1, corresponding to 392 known genes and 46 unknown transcripts. [file 1742-4690-10-160-S2.xls]

## Sheet: 438 probe sets
Supplemental Table 1: Genes upregulated in Th1Th17 versus Th1 (p-value <0.05)
Gene Symbol	Fold change	p-value	Adjusted p-value	Gene Title	ProbeID
IL17A	44.9353	6.31213e-05	0.300718	interleukin 17A	216876_s_at
IL22	29.1808	5.4232e-05	0.300718	interleukin 22	222974_at
CCL20	26.6912	6.39128e-06	0.081197	chemokine (C-C motif) ligand 20	205476_at
IL17F	10.4737	0.0387542	0.999984	interleukin 17F	234408_at
IL22	10.4647	1.6896e-06	0.0321979	interleukin 22	221165_s_at
RORC	7.72866	1.53673e-06	0.0321979	RAR-related orphan receptor C	228806_at
IL26	6.9002	5.64353e-05	0.300718	interleukin 26	221111_at
IL23R	6.14377	5.51287e-05	0.300718	interleukin 23 receptor	1561853_a_at
IL23R	5.97105	0.000162435	0.508344	interleukin 23 receptor	1552912_a_at
CTSH	5.46422	1.89963e-05	0.181001	cathepsin H	202295_s_at
CCR6	5.38419	0.000670083	0.880651	chemokine (C-C motif) receptor 6	206983_at
NA	5.1733	0.00823458	0.999984	NA	226777_at
HPGD	5.16105	0.00376269	0.999984	hydroxyprostaglandin dehydrogenase 15-(NAD)	203913_s_at
NA	4.6317	0.00249557	0.999984	NA	230966_at
HPGD	4.45623	0.00151894	0.999984	hydroxyprostaglandin dehydrogenase 15-(NAD)	211548_s_at
PTPN13	4.45183	0.000127539	0.474373	protein tyrosine phosphatase, non-receptor type 13 (APO-1/CD95 (Fas)-associated phosphatase)	204201_s_at
ABCB1	4.42558	0.000173391	0.508344	ATP-binding cassette, sub-family B (MDR/TAP), member 1	209993_at
HPGD	4.30082	0.00226135	0.999984	hydroxyprostaglandin dehydrogenase 15-(NAD)	203914_x_at
ME1	4.01135	0.00159687	0.999984	malic enzyme 1, NADP(+)-dependent, cytosolic	204059_s_at
KLRB1	3.86634	0.0404948	0.999984	killer cell lectin-like receptor subfamily B, member 1	214470_at
NA	3.65004	0.000247844	0.619425	NA	209994_s_at
LRP12	3.56466	0.000260037	0.619425	low density lipoprotein-related protein 12	219631_at
IL1R1	3.38769	0.00396148	0.999984	interleukin 1 receptor, type I	202948_at
C8orf83	3.28876	0.00178487	0.999984	chromosome 8 open reading frame 83	225599_s_at
COL5A3	3.26248	0.000100355	0.424983	collagen, type V, alpha 3	52255_s_at
NA	3.1557	0.0386356	0.999984	NA	202409_at
DSE	3.04477	0.0145121	0.999984	dermatan sulfate epimerase	218854_at
ELOVL4	3.01505	0.00272678	0.999984	elongation of very long chain fatty acids (FEN1/Elo2, SUR4/Elo3, yeast)-like 4	219532_at
COL5A3	2.97337	0.000215254	0.585998	collagen, type V, alpha 3	218975_at
HPGD	2.95575	0.00132393	0.999984	hydroxyprostaglandin dehydrogenase 15-(NAD)	211549_s_at
LRP12	2.69936	0.0012641	0.999984	low density lipoprotein-related protein 12	220253_s_at
LGALS3	2.6846	0.00135485	0.999984	lectin, galactoside-binding, soluble, 3	208949_s_at
CSF2	2.67571	0.0411797	0.999984	colony stimulating factor 2 (granulocyte-macrophage)	210229_s_at
C4orf26	2.66824	0.00550313	0.999984	chromosome 4 open reading frame 26	236984_at
C8orf83	2.62277	0.00485864	0.999984	chromosome 8 open reading frame 83	225603_s_at
LST1	2.60496	0.000724334	0.890534	leukocyte specific transcript 1	214181_x_at
ADAM12	2.58745	0.0202146	0.999984	ADAM metallopeptidase domain 12	202952_s_at
NA	2.52565	0.0289632	0.999984	NA	215388_s_at
APBA1	2.47054	0.0188026	0.999984	amyloid beta (A4) precursor protein-binding, family A, member 1	228101_at
LST1	2.4545	0.000475018	0.822925	leukocyte specific transcript 1	211582_x_at
CXCR6	2.4369	0.0028946	0.999984	chemokine (C-X-C motif) receptor 6	211469_s_at
C8orf83	2.42747	0.0091533	0.999984	chromosome 8 open reading frame 83	225600_at
TRPS1	2.36362	0.00199549	0.999984	trichorhinophalangeal syndrome I	234351_x_at
CXCR6	2.35211	0.010511	0.999984	chemokine (C-X-C motif) receptor 6	206974_at
ELOVL6	2.33085	0.0130133	0.999984	ELOVL family member 6, elongation of long chain fatty acids (FEN1/Elo2, SUR4/Elo3-like, yeast)	210868_s_at
AQP3	2.31993	0.0232247	0.999984	aquaporin 3 (Gill blood group)	39248_at
ELOVL6	2.31976	0.0208852	0.999984	ELOVL family member 6, elongation of long chain fatty acids (FEN1/Elo2, SUR4/Elo3-like, yeast)	204256_at
B3GALT2	2.29747	0.038984	0.999984	UDP-Gal:betaGlcNAc beta 1,3-galactosyltransferase, polypeptide 2	210121_at
LST1	2.26791	0.00066198	0.880651	leukocyte specific transcript 1	215633_x_at
MCAM	2.26551	0.00057761	0.880579	melanoma cell adhesion molecule	211340_s_at
CCR2	2.25224	0.0339348	0.999984	chemokine (C-C motif) receptor 2	207794_at
CST6	2.24873	0.0366943	0.999984	cystatin E/M	206595_at
FEZ1	2.24433	0.0434592	0.999984	fasciculation and elongation protein zeta 1 (zygin I)	203562_at
LST1	2.19945	0.00037181	0.745832	leukocyte specific transcript 1	211581_x_at
LST1	2.1952	0.00070259	0.890534	leukocyte specific transcript 1	214574_x_at
NA	2.18946	0.00989778	0.999984	NA	240232_at
LST1	2.1504	0.000575631	0.880579	leukocyte specific transcript 1	210629_x_at
RORA	2.14431	0.00501242	0.999984	RAR-related orphan receptor A	236266_at
FRY	2.14013	0.0042769	0.999984	furry homolog (Drosophila)	204072_s_at
TRPS1	2.13771	0.000428113	0.776984	trichorhinophalangeal syndrome I	224218_s_at
RORA	2.13624	0.0224977	0.999984	RAR-related orphan receptor A	235567_at
RORA	2.08686	0.0303403	0.999984	RAR-related orphan receptor A	226682_at
CD80	2.07795	0.0127311	0.999984	CD80 molecule	1554519_at
IL18RAP	2.05162	0.0487334	0.999984	interleukin 18 receptor accessory protein	207072_at
PPARG	2.03888	0.0185406	0.999984	peroxisome proliferator-activated receptor gamma	208510_s_at
QKI	2.02775	0.00223428	0.999984	quaking homolog, KH domain RNA binding (mouse)	212636_at
TNFRSF25	2.00922	0.00821614	0.999984	tumor necrosis factor receptor superfamily, member 25	219423_x_at
DPP4	1.99726	0.00448925	0.999984	dipeptidyl-peptidase 4	211478_s_at
DPP4	1.98448	0.00324218	0.999984	dipeptidyl-peptidase 4	203716_s_at
PDE4DIP	1.97804	0.0277142	0.999984	phosphodiesterase 4D interacting protein	214099_s_at
TNFRSF25	1.97548	0.00424678	0.999984	tumor necrosis factor receptor superfamily, member 25	211841_s_at
TNFRSF25	1.95937	0.0111152	0.999984	tumor necrosis factor receptor superfamily, member 25	210847_x_at
ADAM12	1.95564	0.0371127	0.999984	ADAM metallopeptidase domain 12	213790_at
TNFSF13B	1.95013	0.0143407	0.999984	tumor necrosis factor (ligand) superfamily, member 13b	223502_s_at
FAM148A	1.92891	0.00490923	0.999984	family with sequence similarity 148, member A	241031_at
KIF5C	1.90193	0.00649375	0.999984	kinesin family member 5C	203130_s_at
ANTXR2	1.89577	0.0382904	0.999984	anthrax toxin receptor 2	228573_at
ZNRF1	1.89007	0.0292964	0.999984	zinc and ring finger 1	223383_at
MGAT4A	1.88197	0.0315402	0.999984	mannosyl (alpha-1,3-)-glycoprotein beta-1,4-N-acetylglucosaminyltransferase, isozyme A	219797_at
ANK1	1.8807	0.0218817	0.999984	ankyrin 1, erythrocytic	240363_at
LTB	1.8677	0.0124265	0.999984	lymphotoxin beta (TNF superfamily, member 3)	207339_s_at
D4S234E	1.86546	0.00434878	0.999984	DNA segment on chromosome 4 (unique) 234 expressed sequence	209569_x_at
ANTXR2	1.86323	0.0492122	0.999984	anthrax toxin receptor 2	225524_at
TRD@	1.86184	0.00116373	0.999984	T cell receptor delta locus	215796_at
MCAM	1.84788	0.00253293	0.999984	melanoma cell adhesion molecule	209087_x_at
ZNRF1	1.8337	0.0334004	0.999984	zinc and ring finger 1	223382_s_at
MLLT4	1.81615	0.0152658	0.999984	myeloid/lymphoid or mixed-lineage leukemia (trithorax homolog, Drosophila); translocated to, 4	224685_at
LONRF3	1.81359	0.00395822	0.999984	LON peptidase N-terminal domain and ring finger 3	242931_at
DMD	1.81018	0.0269838	0.999984	dystrophin	203881_s_at
LOC339751	1.79854	0.0233062	0.999984	hypothetical protein LOC339751	1558653_at
PLCB1	1.79436	0.000665487	0.880651	phospholipase C, beta 1 (phosphoinositide-specific)	213222_at
C6orf145	1.79293	0.000392027	0.747066	chromosome 6 open reading frame 145	212923_s_at
IGFBP3	1.78242	0.0316197	0.999984	insulin-like growth factor binding protein 3	210095_s_at
TTC39C	1.78065	0.0410436	0.999984	tetratricopeptide repeat domain 39C	230747_s_at
TNFSF13B	1.7694	0.0454451	0.999984	tumor necrosis factor (ligand) superfamily, member 13b	223501_at
TNFRSF25	1.74628	0.00692482	0.999984	tumor necrosis factor receptor superfamily, member 25	211282_x_at
ANK1	1.74241	0.0115797	0.999984	ankyrin 1, erythrocytic	205390_s_at
DPP4	1.73268	0.0133272	0.999984	dipeptidyl-peptidase 4	203717_at
PDGFA	1.73204	0.0473123	0.999984	platelet-derived growth factor alpha polypeptide	205463_s_at
TTC39C	1.72507	0.0141244	0.999984	tetratricopeptide repeat domain 39C	1552307_a_at
ARNTL	1.7204	0.0290713	0.999984	aryl hydrocarbon receptor nuclear translocator-like	209824_s_at
RBMS1	1.71688	0.0251689	0.999984	RNA binding motif, single stranded interacting protein 1	203748_x_at
ARNTL	1.71505	0.0235748	0.999984	aryl hydrocarbon receptor nuclear translocator-like	210971_s_at
RBMS1	1.70942	0.0297584	0.999984	RNA binding motif, single stranded interacting protein 1	209868_s_at
IL15	1.68847	0.011763	0.999984	interleukin 15	217371_s_at
RBMS1	1.6781	0.0342582	0.999984	RNA binding motif, single stranded interacting protein 1	207266_x_at
MGAT4A	1.67234	0.00947622	0.999984	mannosyl (alpha-1,3-)-glycoprotein beta-1,4-N-acetylglucosaminyltransferase, isozyme A	231283_at
IL15	1.66716	0.0412225	0.999984	interleukin 15	205992_s_at
KAT2B	1.66585	0.00672108	0.999984	K(lysine) acetyltransferase 2B	203845_at
ZNRF1	1.66381	0.0165172	0.999984	zinc and ring finger 1	225959_s_at
BTBD11	1.64925	0.0343562	0.999984	BTB (POZ) domain containing 11	238692_at
C3AR1	1.64892	0.0069909	0.999984	complement component 3a receptor 1	209906_at
SCRN1	1.6407	0.00257321	0.999984	secernin 1	201462_at
HIPK2	1.63859	0.00145901	0.999984	homeodomain interacting protein kinase 2	225368_at
CD80	1.61996	0.0236968	0.999984	CD80 molecule	1555689_at
RBMS1	1.61403	0.0435324	0.999984	RNA binding motif, single stranded interacting protein 1	215127_s_at
FURIN	1.61112	0.0397937	0.999984	furin (paired basic amino acid cleaving enzyme)	201945_at
HIPK2	1.60748	0.0173796	0.999984	homeodomain interacting protein kinase 2	225097_at
NRIP1	1.6073	0.0171639	0.999984	nuclear receptor interacting protein 1	202599_s_at
MAPKAPK2	1.60443	0.0168285	0.999984	mitogen-activated protein kinase-activated protein kinase 2	201461_s_at
NA	1.60068	0.000339569	0.745832	NA	212098_at
CITED2	1.59482	0.0477376	0.999984	Cbp/p300-interacting transactivator, with Glu/Asp-rich carboxy-terminal domain, 2	207980_s_at
PHLDA1	1.59481	0.0372424	0.999984	pleckstrin homology-like domain, family A, member 1	217996_at
FHL1	1.59426	0.0360208	0.999984	four and a half LIM domains 1	210298_x_at
PHLDA1	1.59245	0.00216744	0.999984	pleckstrin homology-like domain, family A, member 1	218000_s_at
HSPA1A	1.58468	0.049766	0.999984	heat shock 70kDa protein 1A	200799_at
KIAA1217	1.58061	0.0236225	0.999984	KIAA1217	1554438_at
TRA@	1.57918	0.0207444	0.999984	T cell receptor alpha locus	234849_at
PHLDA1	1.57539	0.00156122	0.999984	pleckstrin homology-like domain, family A, member 1	217997_at
CUGBP2	1.56786	0.0236048	0.999984	CUG triplet repeat, RNA binding protein 2	1554569_a_at
IL12RB1	1.55965	0.0305127	0.999984	interleukin 12 receptor, beta 1	1552584_at
CERK	1.55626	0.00156253	0.999984	ceramide kinase	218421_at
CPD	1.54641	0.0394662	0.999984	carboxypeptidase D	201942_s_at
ATF5	1.54435	0.00377062	0.999984	activating transcription factor 5	204998_s_at
THY1	1.54374	0.0430212	0.999984	Thy-1 cell surface antigen	213869_x_at
ANKRD28	1.54244	0.044351	0.999984	ankyrin repeat domain 28	229307_at
ANK1	1.53285	0.00374814	0.999984	ankyrin 1, erythrocytic	207087_x_at
XYLT1	1.53268	0.0462465	0.999984	xylosyltransferase I	213725_x_at
SRPX	1.5304	0.036994	0.999984	sushi-repeat-containing protein, X-linked	204955_at
MAP3K4	1.52553	0.0034889	0.999984	mitogen-activated protein kinase kinase kinase 4	204089_x_at
CEACAM1	1.52471	0.0211241	0.999984	carcinoembryonic antigen-related cell adhesion molecule 1 (biliary glycoprotein)	211889_x_at
SSBP3	1.52339	0.00209502	0.999984	single stranded DNA binding protein 3	217991_x_at
CEACAM1	1.52091	0.0283369	0.999984	carcinoembryonic antigen-related cell adhesion molecule 1 (biliary glycoprotein)	206576_s_at
EXT1	1.51775	0.00185603	0.999984	exostoses (multiple) 1	201995_at
MAP3K4	1.51586	0.00596685	0.999984	mitogen-activated protein kinase kinase kinase 4	216199_s_at
BTBD11	1.51274	0.0436804	0.999984	BTB (POZ) domain containing 11	228570_at
IL2	1.50769	0.0412299	0.999984	interleukin 2	207849_at
ARL3	1.50608	0.00335793	0.999984	ADP-ribosylation factor-like 3	202641_at
CMTM6	1.50353	0.0421391	0.999984	CKLF-like MARVEL transmembrane domain containing 6	223047_at
FAM50B	1.49553	0.00111466	0.999984	family with sequence similarity 50, member B	205775_at
PERP	1.49514	0.0173369	0.999984	PERP, TP53 apoptosis effector	217744_s_at
ANK1	1.48645	0.00576582	0.999984	ankyrin 1, erythrocytic	208353_x_at
ZBTB24	1.48455	0.0123716	0.999984	zinc finger and BTB domain containing 24	1554037_a_at
CMTM6	1.48348	0.0215653	0.999984	CKLF-like MARVEL transmembrane domain containing 6	227953_at
FLT3LG	1.47757	0.0379073	0.999984	fms-related tyrosine kinase 3 ligand	206980_s_at
TCP11L1	1.47617	0.034251	0.999984	t-complex 11 (mouse)-like 1	205796_at
ENPEP	1.47297	0.0373934	0.999984	glutamyl aminopeptidase (aminopeptidase A)	204844_at
CYTH3	1.47272	0.0340198	0.999984	cytohesin 3	225147_at
CMTM6	1.4727	0.0288472	0.999984	CKLF-like MARVEL transmembrane domain containing 6	217947_at
FAM89B	1.47139	0.00963549	0.999984	family with sequence similarity 89, member B	212484_at
ANK1	1.47068	0.039218	0.999984	ankyrin 1, erythrocytic	205391_x_at
PERP	1.46982	0.0136371	0.999984	PERP, TP53 apoptosis effector	222392_x_at
PHTF2	1.46498	0.0262803	0.999984	putative homeodomain transcription factor 2	217097_s_at
ATF5	1.46186	0.0178978	0.999984	activating transcription factor 5	204999_s_at
FAM89B	1.46156	0.0139808	0.999984	family with sequence similarity 89, member B	32209_at
GALNT10	1.4615	0.0223859	0.999984	UDP-N-acetyl-alpha-D-galactosamine:polypeptide N-acetylgalactosaminyltransferase 10 (GalNAc-T10)	207357_s_at
LRP12	1.46089	0.0156798	0.999984	low density lipoprotein-related protein 12	220254_at
CD40LG	1.45248	0.0365054	0.999984	CD40 ligand	207892_at
RNF157	1.4469	0.00171359	0.999984	ring finger protein 157	226433_at
TMED8	1.44549	0.0273065	0.999984	transmembrane emp24 protein transport domain containing 8	242617_at
PHLDA1	1.44458	0.00500318	0.999984	pleckstrin homology-like domain, family A, member 1	217999_s_at
SPTY2D1	1.44407	0.0118239	0.999984	SPT2, Suppressor of Ty, domain containing 1 (S. cerevisiae)	229594_at
TRPS1	1.43928	0.00586185	0.999984	trichorhinophalangeal syndrome I	222651_s_at
SPG20	1.43327	0.00227837	0.999984	spastic paraplegia 20 (Troyer syndrome)	212526_at
FAM126A	1.43132	0.0471594	0.999984	family with sequence similarity 126, member A	231396_s_at
CTSC	1.42931	0.0225959	0.999984	cathepsin C	225647_s_at
PDLIM4	1.42786	0.0297534	0.999984	PDZ and LIM domain 4	211564_s_at
IKZF1	1.42557	0.0300498	0.999984	IKAROS family zinc finger 1 (Ikaros)	216901_s_at
OTUB2	1.4246	0.0461451	0.999984	OTU domain, ubiquitin aldehyde binding 2	222878_s_at
MGAT4A	1.4243	0.0200751	0.999984	mannosyl (alpha-1,3-)-glycoprotein beta-1,4-N-acetylglucosaminyltransferase, isozyme A	226039_at
TNFRSF25	1.42391	0.0195426	0.999984	tumor necrosis factor receptor superfamily, member 25	216042_at
TGFBR2	1.42389	0.0421446	0.999984	transforming growth factor, beta receptor II (70/80kDa)	208944_at
TBXAS1	1.4212	0.0495473	0.999984	thromboxane A synthase 1 (platelet)	208130_s_at
TRD@	1.42077	0.0257781	0.999984	T cell receptor delta locus	217412_at
MKNK1	1.42068	0.0352305	0.999984	MAP kinase interacting serine/threonine kinase 1	243256_at
OGFRL1	1.41836	0.0379129	0.999984	opioid growth factor receptor-like 1	226810_at
TRD@	1.41783	0.0416539	0.999984	T cell receptor delta locus	216133_at
SLC12A2	1.41592	0.0172988	0.999984	solute carrier family 12 (sodium/potassium/chloride transporters), member 2	204404_at
MYO5A	1.41581	0.00210465	0.999984	myosin VA (heavy chain 12, myoxin)	204527_at
GAS2L1	1.4157	0.0184883	0.999984	growth arrest-specific 2 like 1	31874_at
TGFBR1	1.41316	0.0269392	0.999984	transforming growth factor, beta receptor 1	224793_s_at
S100A4	1.4128	0.0273239	0.999984	S100 calcium binding protein A4	203186_s_at
TRPS1	1.40757	0.00650858	0.999984	trichorhinophalangeal syndrome I	218502_s_at
NCF4	1.40562	0.0445155	0.999984	neutrophil cytosolic factor 4, 40kDa	205147_x_at
TMED8	1.40539	0.0063703	0.999984	transmembrane emp24 protein transport domain containing 8	225343_at
ADPRH	1.40524	0.00345701	0.999984	ADP-ribosylarginine hydrolase	238505_at
KCNN4	1.40522	0.0454847	0.999984	potassium intermediate/small conductance calcium-activated channel, subfamily N, member 4	204401_at
MAN2A2	1.40367	0.0387421	0.999984	mannosidase, alpha, class 2A, member 2	202032_s_at
RUNX1	1.40321	0.0116675	0.999984	runt-related transcription factor 1	208129_x_at
ZFAND5	1.4011	0.0164864	0.999984	zinc finger, AN1-type domain 5	217741_s_at
C1orf55	1.40083	0.00799756	0.999984	chromosome 1 open reading frame 55	1553338_at
C12orf32	1.39924	0.0367499	0.999984	chromosome 12 open reading frame 32	241074_at
NA	1.39775	0.0469315	0.999984	NA	217492_s_at
AQP3	1.39759	0.0416568	0.999984	aquaporin 3 (Gill blood group)	203747_at
ANK1	1.39498	0.0299583	0.999984	ankyrin 1, erythrocytic	205389_s_at
CAMTA1	1.39436	0.0153978	0.999984	calmodulin binding transcription activator 1	1555370_a_at
TPBG	1.39387	0.0440875	0.999984	trophoblast glycoprotein	203476_at
RDX	1.3938	0.0397984	0.999984	radixin	212398_at
INPP4A	1.3908	0.0191267	0.999984	inositol polyphosphate-4-phosphatase, type I, 107kDa	204553_x_at
RORC	1.38937	0.0057873	0.999984	RAR-related orphan receptor C	206419_at
INPP4A	1.38844	0.0272166	0.999984	inositol polyphosphate-4-phosphatase, type I, 107kDa	208363_s_at
PCGF3	1.38803	0.0432516	0.999984	polycomb group ring finger 3	238084_at
GALNT10	1.38718	0.0393214	0.999984	UDP-N-acetyl-alpha-D-galactosamine:polypeptide N-acetylgalactosaminyltransferase 10 (GalNAc-T10)	212256_at
PTEN	1.38523	0.0312726	0.999984	phosphatase and tensin homolog	211711_s_at
CEACAM1	1.3791	0.0118046	0.999984	carcinoembryonic antigen-related cell adhesion molecule 1 (biliary glycoprotein)	211883_x_at
NA	1.37748	0.0046327	0.999984	NA	217998_at
D4S234E	1.37639	0.0270086	0.999984	DNA segment on chromosome 4 (unique) 234 expressed sequence	209570_s_at
NA	1.37567	0.0426651	0.999984	NA	215524_x_at
HIC1	1.37295	0.0355805	0.999984	hypermethylated in cancer 1	230218_at
KLF11	1.37196	0.0458392	0.999984	Kruppel-like factor 11	218486_at
LMO4	1.37057	0.0173171	0.999984	LIM domain only 4	227155_at
CD28	1.37005	0.0464823	0.999984	CD28 molecule	211856_x_at
RAC2	1.36777	0.0367088	0.999984	ras-related C3 botulinum toxin substrate 2 (rho family, small GTP binding protein Rac2)	207419_s_at
RUNX1	1.36563	0.00693833	0.999984	runt-related transcription factor 1	209359_x_at
PDLIM7	1.3654	0.0185116	0.999984	PDZ and LIM domain 7 (enigma)	214266_s_at
SPOCK2	1.36348	0.0298325	0.999984	sparc/osteonectin, cwcv and kazal-like domains proteoglycan (testican) 2	202523_s_at
TRIM8	1.36145	0.0105986	0.999984	tripartite motif-containing 8	221012_s_at
MAZ	1.35945	0.00341581	0.999984	MYC-associated zinc finger protein (purine-binding transcription factor)	207824_s_at
CORO2A	1.35105	0.047771	0.999984	coronin, actin binding protein, 2A	227177_at
GLS	1.34889	0.0342642	0.999984	glutaminase	203158_s_at
CTSC	1.34782	0.0143162	0.999984	cathepsin C	225646_at
RAPGEF3	1.34558	0.0203125	0.999984	Rap guanine nucleotide exchange factor (GEF) 3	210051_at
ANK1	1.34547	0.0115251	0.999984	ankyrin 1, erythrocytic	208352_x_at
RUNX1	1.34167	0.0281352	0.999984	runt-related transcription factor 1	211180_x_at
LONRF3	1.33787	0.0243923	0.999984	LON peptidase N-terminal domain and ring finger 3	220009_at
TSHZ3	1.33779	0.0269901	0.999984	teashirt zinc finger homeobox 3	223393_s_at
CASP4	1.33646	0.025203	0.999984	caspase 4, apoptosis-related cysteine peptidase	209310_s_at
RPS6KA1	1.33641	0.0442814	0.999984	ribosomal protein S6 kinase, 90kDa, polypeptide 1	203379_at
TRA@	1.33427	0.0249799	0.999984	T cell receptor alpha locus	215540_at
CYP27B1	1.3334	0.0306587	0.999984	cytochrome P450, family 27, subfamily B, polypeptide 1	205676_at
FASLG	1.33323	0.0458137	0.999984	Fas ligand (TNF superfamily, member 6)	210865_at
IL12RB1	1.33277	0.035151	0.999984	interleukin 12 receptor, beta 1	206890_at
FAM3C	1.3327	0.0117796	0.999984	family with sequence similarity 3, member C	201889_at
OLAH	1.33161	0.0407733	0.999984	oleoyl-ACP hydrolase	233126_s_at
RPS6KA3	1.33129	0.0434822	0.999984	ribosomal protein S6 kinase, 90kDa, polypeptide 3	203843_at
ROD1	1.32866	0.0445043	0.999984	ROD1 regulator of differentiation 1 (S. pombe)	207223_s_at
UBXN10	1.32561	0.0244808	0.999984	UBX domain protein 10	238657_at
NA	1.32289	0.0236186	0.999984	NA	234398_at
WDFY3	1.32018	0.0157241	0.999984	WD repeat and FYVE domain containing 3	212602_at
NA	1.31889	0.0220265	0.999984	NA	231832_at
NA	1.31178	0.0488359	0.999984	NA	235286_at
RNF149	1.31029	0.0297234	0.999984	ring finger protein 149	225414_at
ARHGAP23	1.31019	0.0192724	0.999984	Rho GTPase activating protein 23	230013_s_at
CPD	1.30983	0.0183568	0.999984	carboxypeptidase D	201943_s_at
PRKAB1	1.30857	0.0296935	0.999984	protein kinase, AMP-activated, beta 1 non-catalytic subunit	201835_s_at
NEDD9	1.30715	0.0111075	0.999984	neural precursor cell expressed, developmentally down-regulated 9	202150_s_at
MTERFD3	1.307	0.0321133	0.999984	MTERF domain containing 3	225341_at
CDH23	1.30643	0.0406495	0.999984	cadherin-like 23	232846_s_at
GEMIN8	1.30608	0.048671	0.999984	gem (nuclear organelle) associated protein 8	230758_at
TRD@	1.30553	0.0169387	0.999984	T cell receptor delta locus	217063_x_at
C15orf17	1.30534	0.0477051	0.999984	chromosome 15 open reading frame 17	224798_s_at
LPCAT4	1.30455	0.0201363	0.999984	lysophosphatidylcholine acyltransferase 4	40472_at
NA	1.30213	0.0189383	0.999984	NA	1559172_at
SSBP3	1.30168	0.0135378	0.999984	single stranded DNA binding protein 3	223635_s_at
ARPP19	1.30139	0.0316895	0.999984	cAMP-regulated phosphoprotein, 19kDa	214553_s_at
TGFBR2	1.29858	0.0185173	0.999984	transforming growth factor, beta receptor II (70/80kDa)	207334_s_at
PERP	1.29781	0.032474	0.999984	PERP, TP53 apoptosis effector	236009_at
ACAP3	1.29663	0.026632	0.999984	ArfGAP with coiled-coil, ankyrin repeat and PH domains 3	225529_at
MATN2	1.29638	0.0491186	0.999984	matrilin 2	202350_s_at
KIFAP3	1.2955	0.00824603	0.999984	kinesin-associated protein 3	203333_at
NA	1.29491	0.0302573	0.999984	NA	238973_s_at
NA	1.29446	0.0417439	0.999984	NA	214660_at
MYH6	1.2944	0.0444058	0.999984	myosin, heavy chain 6, cardiac muscle, alpha	214468_at
NA	1.29357	0.037052	0.999984	NA	244749_at
ADAM8	1.29347	0.0212863	0.999984	ADAM metallopeptidase domain 8	205179_s_at
NA	1.29293	0.0276417	0.999984	NA	1557263_s_at
LAMA2	1.29206	0.00974871	0.999984	laminin, alpha 2	213519_s_at
TSPAN15	1.29009	0.00779414	0.999984	tetraspanin 15	218693_at
GH1	1.28967	0.0373005	0.999984	growth hormone 1	206886_x_at
MLLT4	1.28823	0.016783	0.999984	myeloid/lymphoid or mixed-lineage leukemia (trithorax homolog, Drosophila); translocated to, 4	214939_x_at
MCAM	1.28724	0.0179358	0.999984	melanoma cell adhesion molecule	210869_s_at
OSBPL3	1.2869	0.0218198	0.999984	oxysterol binding protein-like 3	209626_s_at
CPPED1	1.28594	0.0431463	0.999984	calcineurin-like phosphoesterase domain containing 1	222686_s_at
PARP15	1.28441	0.0357567	0.999984	poly (ADP-ribose) polymerase family, member 15	1553380_at
TBXAS1	1.28406	0.0335134	0.999984	thromboxane A synthase 1 (platelet)	236345_at
NA	1.28341	0.0413234	0.999984	NA	239759_at
PTENP1	1.28225	0.0375696	0.999984	phosphatase and tensin homolog pseudogene 1	217494_s_at
TUBGCP6	1.28123	0.0402125	0.999984	tubulin, gamma complex associated protein 6	234308_at
RORA	1.28067	0.021807	0.999984	RAR-related orphan receptor A	240951_at
PTPRJ	1.27825	0.0153922	0.999984	protein tyrosine phosphatase, receptor type, J	210173_at
HOMER3	1.27734	0.0304564	0.999984	homer homolog 3 (Drosophila)	222222_s_at
ADAM23	1.27565	0.0240413	0.999984	ADAM metallopeptidase domain 23	206046_at
CD79B	1.27442	0.0400368	0.999984	CD79b molecule, immunoglobulin-associated beta	205297_s_at
NA	1.27441	0.00946493	0.999984	NA	244339_at
CASK	1.27343	0.0142506	0.999984	calcium/calmodulin-dependent serine protein kinase (MAGUK family)	238698_at
GPHN	1.2713	0.0374348	0.999984	gephyrin	223319_at
QSK	1.27085	0.0468093	0.999984	serine/threonine-protein kinase QSK	204157_s_at
RAPGEF1	1.27039	0.044937	0.999984	Rap guanine nucleotide exchange factor (GEF) 1	225738_at
NA	1.26996	0.0480887	0.999984	NA	239880_at
NA	1.26974	0.0316034	0.999984	NA	239360_at
LRRN4	1.26966	0.037271	0.999984	leucine rich repeat neuronal 4	1553169_at
SGCZ	1.26829	0.0272392	0.999984	sarcoglycan zeta	1552971_at
FGFR1OP	1.26771	0.0390845	0.999984	FGFR1 oncogene partner	1568678_s_at
TRIM8	1.26697	0.0336748	0.999984	tripartite motif-containing 8	223132_s_at
SOX7	1.26671	0.0476395	0.999984	SRY (sex determining region Y)-box 7	228698_at
DENND1B	1.26629	0.0387612	0.999984	DENN/MADD domain containing 1B	219696_at
DGKE	1.26594	0.022096	0.999984	diacylglycerol kinase, epsilon 64kDa	1554623_x_at
VIM	1.26539	0.019011	0.999984	vimentin	1555938_x_at
RCHY1	1.26471	0.0455118	0.999984	ring finger and CHY zinc finger domain containing 1	212743_at
CPPED1	1.26366	0.0200372	0.999984	calcineurin-like phosphoesterase domain containing 1	239135_at
IGL@	1.26154	0.0229174	0.999984	immunoglobulin lambda locus	209138_x_at
FOXN2	1.25823	0.0292226	0.999984	forkhead box N2	206708_at
GUCY2C	1.25549	0.0212856	0.999984	guanylate cyclase 2C (heat stable enterotoxin receptor)	206312_at
KIAA1109	1.25476	0.0383855	0.999984	KIAA1109	1553793_a_at
NA	1.25454	0.0499387	0.999984	NA	236601_at
SMPD1	1.25332	0.0202996	0.999984	sphingomyelin phosphodiesterase 1, acid lysosomal	216230_x_at
NA	1.25281	0.01607	0.999984	NA	241001_at
CYP2E1	1.25271	0.0395063	0.999984	cytochrome P450, family 2, subfamily E, polypeptide 1	209975_at
ABR	1.25255	0.0467679	0.999984	active BCR-related gene	214671_s_at
KCTD7	1.25248	0.0237748	0.999984	potassium channel tetramerisation domain containing 7	1553717_at
KATNAL1	1.25153	0.0485532	0.999984	katanin p60 subunit A-like 1	223790_at
NA	1.25131	0.0368203	0.999984	NA	233971_at
LIMK1	1.25087	0.016113	0.999984	LIM domain kinase 1	208372_s_at
TANC1	1.25029	0.0343618	0.999984	tetratricopeptide repeat, ankyrin repeat and coiled-coil containing 1	234870_at
ZNF532	1.25025	0.0332008	0.999984	zinc finger protein 532	225021_at
KCNA5	1.25022	0.0209215	0.999984	potassium voltage-gated channel, shaker-related subfamily, member 5	206762_at
SHANK1	1.25015	0.0131713	0.999984	SH3 and multiple ankyrin repeat domains 1	220563_s_at
SNORA65	1.25011	0.0367856	0.999984	small nucleolar RNA, H/ACA box 65	1558081_at
VIM	1.25009	0.03686	0.999984	vimentin	201426_s_at
FAM120AOS	1.24911	0.0200016	0.999984	family with sequence similarity 120A opposite strand	230308_at
NA	1.24848	0.0247691	0.999984	NA	227985_at
MAPKAPK2	1.24779	0.037513	0.999984	mitogen-activated protein kinase-activated protein kinase 2	201460_at
CD2	1.24572	0.0136992	0.999984	CD2 molecule	205831_at
NA	1.24564	0.0401626	0.999984	NA	243371_at
AGAP2	1.24535	0.0101855	0.999984	ArfGAP with GTPase domain, ankyrin repeat and PH domain 2	215080_s_at
NA	1.24511	0.0239654	0.999984	NA	236764_at
PLN	1.24351	0.0451049	0.999984	phospholamban	204938_s_at
C1orf100	1.24336	0.0493488	0.999984	chromosome 1 open reading frame 100	237603_at
SMG7	1.24236	0.0179674	0.999984	Smg-7 homolog, nonsense mediated mRNA decay factor (C. elegans)	217189_s_at
EPB41L2	1.24229	0.0265131	0.999984	erythrocyte membrane protein band 4.1-like 2	201718_s_at
C1orf96	1.24147	0.0157945	0.999984	chromosome 1 open reading frame 96	1553698_a_at
NA	1.24066	0.0224059	0.999984	NA	221174_at
CAMTA1	1.23992	0.0371341	0.999984	calmodulin binding transcription activator 1	213268_at
STMN4	1.23891	0.0294764	0.999984	stathmin-like 4	221236_s_at
WDR6	1.23878	0.0181491	0.999984	WD repeat domain 6	233573_s_at
ZC3H12A	1.23822	0.033327	0.999984	zinc finger CCCH-type containing 12A	218810_at
NA	1.23635	0.0206172	0.999984	NA	228032_s_at
YAF2	1.2359	0.0208005	0.999984	YY1 associated factor 2	244783_at
RGS14	1.23398	0.03828	0.999984	regulator of G-protein signaling 14	211021_s_at
ENPP7	1.23342	0.0405473	0.999984	ectonucleotide pyrophosphatase/phosphodiesterase 7	238245_at
TESK1	1.23216	0.0336437	0.999984	testis-specific kinase 1	204106_at
HEBP2	1.23134	0.0288442	0.999984	heme binding protein 2	203430_at
PWP2	1.23109	0.0148541	0.999984	PWP2 periodic tryptophan protein homolog (yeast)	1565603_at
POLR3G	1.23066	0.038073	0.999984	polymerase (RNA) III (DNA directed) polypeptide G (32kD)	231544_s_at
DOC2B	1.22955	0.0256212	0.999984	double C2-like domains, beta	207311_at
LAMA2	1.22821	0.0226848	0.999984	laminin, alpha 2	216840_s_at
NA	1.22821	0.0322323	0.999984	NA	239814_at
PVRL2	1.22783	0.0387178	0.999984	poliovirus receptor-related 2 (herpesvirus entry mediator B)	232078_at
TMC6	1.22615	0.0385551	0.999984	transmembrane channel-like 6	204328_at
POLRMT	1.2261	0.0269484	0.999984	polymerase (RNA) mitochondrial (DNA directed)	203783_x_at
IGL@	1.22477	0.0397527	0.999984	immunoglobulin lambda locus	233969_at
RDX	1.22468	0.046234	0.999984	radixin	212397_at
CHRNA3	1.22323	0.0239099	0.999984	cholinergic receptor, nicotinic, alpha 3	211772_x_at
NA	1.22194	0.0386733	0.999984	NA	234327_at
NA	1.22193	0.0249591	0.999984	NA	240487_at
NA	1.21965	0.0229796	0.999984	NA	214677_x_at
PPARA	1.21954	0.0285113	0.999984	peroxisome proliferator-activated receptor alpha	210771_at
GEMIN8	1.21893	0.0446166	0.999984	gem (nuclear organelle) associated protein 8	222854_s_at
AZU1	1.21803	0.0411622	0.999984	azurocidin 1	214575_s_at
MRPS6	1.21788	0.030325	0.999984	mitochondrial ribosomal protein S6	224919_at
CMBL	1.21592	0.024491	0.999984	carboxymethylenebutenolidase homolog (Pseudomonas)	230995_at
CMA1	1.21484	0.0461314	0.999984	chymase 1, mast cell	214533_at
RNF130	1.21415	0.0301968	0.999984	ring finger protein 130	222058_at
NA	1.21413	0.0476398	0.999984	NA	240071_at
KIAA1217	1.21389	0.0443315	0.999984	KIAA1217	1560115_a_at
CEMP1	1.21344	0.0462243	0.999984	cementum protein 1	227841_at
NA	1.21277	0.0226438	0.999984	NA	1561419_at
ITGB4	1.21266	0.0367915	0.999984	integrin, beta 4	211905_s_at
RASGEF1C	1.2125	0.0496904	0.999984	RasGEF domain family, member 1C	236748_at
KCNIP2	1.21199	0.0290807	0.999984	Kv channel interacting protein 2	224528_s_at
RGS19	1.21182	0.040646	0.999984	regulator of G-protein signaling 19	204336_s_at
PCSK5	1.21131	0.0382018	0.999984	proprotein convertase subtilisin/kexin type 5	205560_at
NA	1.2108	0.0477063	0.999984	NA	206302_s_at
INSL3	1.21074	0.0442524	0.999984	insulin-like 3 (Leydig cell)	1553594_a_at
UBE2W	1.20987	0.0474422	0.999984	ubiquitin-conjugating enzyme E2W (putative)	222657_s_at
SPTAN1	1.20943	0.0350105	0.999984	spectrin, alpha, non-erythrocytic 1 (alpha-fodrin)	241150_at
NA	1.20869	0.0243523	0.999984	NA	1563341_at
C19orf47	1.20841	0.0450821	0.999984	chromosome 19 open reading frame 47	1554475_a_at
MRPS12	1.2084	0.0387599	0.999984	mitochondrial ribosomal protein S12	213840_s_at
SLC5A9	1.20783	0.0438294	0.999984	solute carrier family 5 (sodium/glucose cotransporter), member 9	1569337_at
ZBED5	1.2063	0.0454498	0.999984	zinc finger, BED-type containing 5	242552_x_at
TBC1D2	1.20626	0.0462289	0.999984	TBC1 domain family, member 2	222173_s_at
NA	1.20481	0.047069	0.999984	NA	233222_at
ARL17	1.20386	0.0462604	0.999984	ADP-ribosylation factor-like 17	232987_at
NA	1.20335	0.0288361	0.999984	NA	222210_at
NA	1.20263	0.0354985	0.999984	NA	243464_at
RDH8	1.202	0.0317852	0.999984	retinol dehydrogenase 8 (all-trans)	220683_at
SLC12A4	1.20063	0.0427637	0.999984	solute carrier family 12 (potassium/chloride transporters), member 4	209400_at
CYP26B1	1.20047	0.0439363	0.999984	cytochrome P450, family 26, subfamily B, polypeptide 1	219825_at
DCAKD	1.19871	0.0481276	0.999984	dephospho-CoA kinase domain containing	221225_at
SOX15	1.19731	0.0356014	0.999984	SRY (sex determining region Y)-box 15	206122_at
KCNC3	1.197	0.0499871	0.999984	potassium voltage-gated channel, Shaw-related subfamily, member 3	243893_at
NR2F6	1.19599	0.0366933	0.999984	nuclear receptor subfamily 2, group F, member 6	213354_s_at
NA	1.19562	0.0379936	0.999984	NA	1561019_at
NA	1.19553	0.0264601	0.999984	NA	1570290_at
NPAS1	1.19447	0.0474214	0.999984	neuronal PAS domain protein 1	216975_x_at
PSPN	1.19348	0.0283082	0.999984	persephin	221373_x_at
TRIM3	1.19244	0.0370029	0.999984	tripartite motif-containing 3	204910_s_at
ZAN	1.19231	0.0496128	0.999984	zonadhesin	224265_s_at
C15orf49	1.19038	0.0399378	0.999984	chromosome 15 open reading frame 49	221001_at
PLN	1.18978	0.0393019	0.999984	phospholamban	204939_s_at
SFMBT2	1.18877	0.0446885	0.999984	Scm-like with four mbt domains 2	232938_at
DNAH8	1.18818	0.0491669	0.999984	dynein, axonemal, heavy chain 8	233052_at
VWF	1.18789	0.0382968	0.999984	von Willebrand factor	202112_at
KCP	1.18734	0.0299925	0.999984	kielin/chordin-like protein	1556956_at
DUSP1	1.18652	0.0472878	0.999984	dual specificity phosphatase 1	226578_s_at
SUGT1L1	1.1858	0.0329604	0.999984	SGT1, suppressor of G2 allele of SKP1 like 1 (S. cerevisiae)	236770_at
TBX1	1.18563	0.0478975	0.999984	T-box 1	242941_x_at
NOX1	1.18563	0.0462248	0.999984	NADPH oxidase 1	207217_s_at
VSX1	1.18461	0.0389239	0.999984	visual system homeobox 1	221124_s_at
FBXL21	1.18318	0.0472164	0.999984	F-box and leucine-rich repeat protein 21 (gene/pseudogene)	1553500_at
NA	1.18313	0.0422836	0.999984	NA	241424_at
NA	1.18271	0.0478497	0.999984	NA	239706_x_at
OMP	1.18249	0.0373041	0.999984	olfactory marker protein	221361_at
SPATA21	1.18244	0.0338841	0.999984	spermatogenesis associated 21	1570241_at
CYP2J2	1.18177	0.0408685	0.999984	cytochrome P450, family 2, subfamily J, polypeptide 2	205073_at
OR8G2	1.18177	0.0386817	0.999984	olfactory receptor, family 8, subfamily G, member 2	1567056_at
NLRP12	1.18029	0.0422623	0.999984	NLR family, pyrin domain containing 12	1554952_s_at
FOXN4	1.17974	0.046921	0.999984	forkhead box N4	1562695_at
CCBL1	1.17902	0.0471463	0.999984	cysteine conjugate-beta lyase, cytoplasmic	1570650_at
ZBTB12	1.1784	0.0494327	0.999984	zinc finger and BTB domain containing 12	233843_at
SPAG4L	1.17808	0.0349995	0.999984	sperm associated antigen 4-like	237188_x_at
NA	1.17745	0.0476196	0.999984	NA	239535_at
SH3BP1	1.1762	0.0490723	0.999984	SH3-domain binding protein 1	213633_at
ADAM18	1.17539	0.0476338	0.999984	ADAM metallopeptidase domain 18	1568970_at
CRHR1	1.16932	0.047582	0.999984	corticotropin releasing hormone receptor 1	208593_x_at
TSPAN11	1.16769	0.0499752	0.999984	tetraspanin 11	227610_at
PODXL2	1.16687	0.0487545	0.999984	podocalyxin-like 2	219152_at
