# Supplementary material for: Transcriptional profiling reveals molecular signatures associated with HIV permissiveness in Th1Th17 cells and identifies Peroxisome Proliferator-Activated Receptor Gamma as an intrinsic negative regulator of viral replication
Source: Retrovirology. 2013 Dec 21;10:160. doi: 10.1186/1742-4690-10-160 (PMC3898812; doi:10.1186/1742-4690-10-160)
Supplement: Additional file 3: Table S2 — Probe sets downregulated in Th1Th17 vs. Th1 cells. Sorted Th1Th17 and Th1 cell subsets from four HIV-uninfected donors were stimulated via CD3/CD28 for 3 days. Total RNA was extracted and reverse transcribed into cDNA to be hybridized on Human U133 Plus 2.0 including >47,000 probe sets per chip (Affymetrix). One-way ANOVA analysis was performed to identify differentially expressed genes (p-value <0.05). Shown is the list of the 342 probe sets with a preferential expression in Th1 vs. Th1Th17, corresponding to 268 known genes and 74 unknown transcripts. [file 1742-4690-10-160-S3.xls]

## Sheet: 342 probe sets
Supplemental Table 2: Genes downregulated in Th1Th17 versus Th1 (p-value <0.05)
Gene Symbol	Fold change	p-value	Adjusted p-value	Gene Title	ProbeID
NA	-8.917	0.0109256	0.999984	NA	213515_x_at
NA	-8.31297	0.00147482	0.999984	NA	214567_s_at
XCL1	-7.52963	0.0010213	0.999984	chemokine (C motif) ligand 1	206366_x_at
HBB	-6.80504	0.0166009	0.999984	hemoglobin, beta	211696_x_at
HBB	-6.16662	0.0108909	0.999984	hemoglobin, beta	209116_x_at
HBD	-5.18443	0.018824	0.999984	hemoglobin, delta	206834_at
NA	-4.73129	0.0315884	0.999984	NA	204419_x_at
NA	-4.35979	0.0245525	0.999984	NA	204848_x_at
HBB	-3.8212	0.0202913	0.999984	hemoglobin, beta	217232_x_at
IL5	-3.34569	0.0102177	0.999984	interleukin 5 (colony-stimulating factor, eosinophil)	207952_at
CLC	-3.17411	0.0126957	0.999984	Charcot-Leyden crystal protein	206207_at
KLRK1	-2.66398	0.00312326	0.999984	killer cell lectin-like receptor subfamily K, member 1	205821_at
LAIR2	-2.57365	0.00413401	0.999984	leukocyte-associated immunoglobulin-like receptor 2	207509_s_at
NA	-2.56069	0.0191566	0.999984	NA	226282_at
IL4	-2.4654	0.0128275	0.999984	interleukin 4	207538_at
CYSLTR1	-2.43253	0.0419558	0.999984	cysteinyl leukotriene receptor 1	230866_at
TIGIT	-2.36327	0.000632205	0.880651	T cell immunoreceptor with Ig and ITIM domains	240070_at
NA	-2.36042	0.0467057	0.999984	NA	206785_s_at
CDH1	-2.3497	0.000136911	0.474373	cadherin 1, type 1, E-cadherin (epithelial)	201131_s_at
IL17RB	-2.32874	0.00500723	0.999984	interleukin 17 receptor B	224156_x_at
CXCL10	-2.3147	0.0462598	0.999984	chemokine (C-X-C motif) ligand 10	204533_at
FCRL3	-2.30406	0.0481165	0.999984	Fc receptor-like 3	231093_at
NA	-2.30394	0.0347739	0.999984	NA	216191_s_at
IL17RB	-2.18701	0.00317289	0.999984	interleukin 17 receptor B	219255_x_at
C1orf21	-2.14844	0.00275674	0.999984	chromosome 1 open reading frame 21	223125_s_at
NA	-2.14587	0.0191552	0.999984	NA	217143_s_at
NA	-2.12457	0.0351892	0.999984	NA	216575_at
NA	-2.10993	0.0242372	0.999984	NA	233271_at
NA	-2.09571	0.0189019	0.999984	NA	225046_at
LIMA1	-2.09012	0.0212628	0.999984	LIM domain and actin binding 1	222457_s_at
SLAMF7	-2.08417	0.0267811	0.999984	SLAM family member 7	222838_at
PTK2	-2.00884	0.000371414	0.745832	PTK2 protein tyrosine kinase 2	208820_at
CXCR5	-2.00233	0.0125333	0.999984	chemokine (C-X-C motif) receptor 5	206126_at
RP11-144G6.7	-1.98586	0.00335117	0.999984	hypothetical LOC399753	239151_at
ZNF80	-1.95889	0.0081201	0.999984	zinc finger protein 80	1556467_at
LIMA1	-1.91772	0.010823	0.999984	LIM domain and actin binding 1	217892_s_at
NA	-1.91411	0.0031099	0.999984	NA	243798_at
RNF125	-1.90922	0.00056827	0.880579	ring finger protein 125	235199_at
CADM1	-1.89071	0.0369985	0.999984	cell adhesion molecule 1	209031_at
SESN2	-1.84647	0.0321096	0.999984	sestrin 2	223196_s_at
CD109	-1.83795	0.0336886	0.999984	CD109 molecule	226545_at
CNKSR2	-1.82481	0.0140337	0.999984	connector enhancer of kinase suppressor of Ras 2	229116_at
SERPINB6	-1.79548	0.00348773	0.999984	serpin peptidase inhibitor, clade B (ovalbumin), member 6	211474_s_at
SLC37A3	-1.79095	0.0133266	0.999984	solute carrier family 37 (glycerol-3-phosphate transporter), member 3	223304_at
PECAM1	-1.76192	0.0043871	0.999984	platelet/endothelial cell adhesion molecule	208982_at
AOAH	-1.75372	0.00963285	0.999984	acyloxyacyl hydrolase (neutrophil)	205639_at
ZMAT1	-1.73156	0.0315094	0.999984	zinc finger, matrin type 1	226344_at
NA	-1.70739	0.0289112	0.999984	NA	229373_at
MARCKSL1	-1.70722	0.0408157	0.999984	MARCKS-like 1	200644_at
RBM47	-1.69241	0.0480831	0.999984	RNA binding motif protein 47	218035_s_at
B4GALT6	-1.67388	0.00585173	0.999984	UDP-Gal:betaGlcNAc beta 1,4- galactosyltransferase, polypeptide 6	235333_at
FLJ39653	-1.67197	0.0045524	0.999984	hypothetical FLJ39653	1553145_at
BCAS3	-1.67113	0.0211564	0.999984	breast carcinoma amplified sequence 3	220488_s_at
NHS	-1.65548	0.0100691	0.999984	Nance-Horan syndrome (congenital cataracts and dental anomalies)	228933_at
SLC25A37	-1.64167	0.0392739	0.999984	solute carrier family 25, member 37	221920_s_at
NFIA	-1.64115	0.00856376	0.999984	nuclear factor I/A	226806_s_at
ATP6V1E2	-1.63699	0.0232595	0.999984	ATPase, H+ transporting, lysosomal 31kDa, V1 subunit E2	1552286_at
TIAM2	-1.63688	0.00764949	0.999984	T-cell lymphoma invasion and metastasis 2	222942_s_at
NA	-1.63353	0.0368549	0.999984	NA	1568807_a_at
BCL2L14	-1.62904	0.032418	0.999984	BCL2-like 14 (apoptosis facilitator)	221241_s_at
CFI	-1.62121	0.0372834	0.999984	complement factor I	1555564_a_at
IL17RB	-1.62019	0.00757292	0.999984	interleukin 17 receptor B	224361_s_at
NA	-1.61654	0.00299825	0.999984	NA	238712_at
DENND5A	-1.61395	0.00108912	0.999984	DENN/MADD domain containing 5A	212561_at
VNN2	-1.6128	0.00171025	0.999984	vanin 2	205922_at
NA	-1.61177	0.0441343	0.999984	NA	237441_at
ZNF827	-1.61145	0.0432763	0.999984	zinc finger protein 827	243618_s_at
PM20D2	-1.61078	0.0448899	0.999984	peptidase M20 domain containing 2	225421_at
LYPLAL1	-1.61056	0.0398169	0.999984	lysophospholipase-like 1	230174_at
ST8SIA1	-1.60355	0.0288031	0.999984	ST8 alpha-N-acetyl-neuraminide alpha-2,8-sialyltransferase 1	1569788_at
SEMA4A	-1.60142	0.0428574	0.999984	sema domain, immunoglobulin domain (Ig), transmembrane domain (TM) and short cytoplasmic domain, (semaphorin) 4A	219259_at
NA	-1.59167	0.00495572	0.999984	NA	238553_at
CEP70	-1.5879	0.0396835	0.999984	centrosomal protein 70kDa	219036_at
ACPL2	-1.58234	0.0134024	0.999984	acid phosphatase-like 2	226925_at
FAM102B	-1.57316	0.00159105	0.999984	family with sequence similarity 102, member B	226568_at
IFI27	-1.57297	0.0255578	0.999984	interferon, alpha-inducible protein 27	202411_at
CPNE8	-1.57149	0.033762	0.999984	copine VIII	228365_at
TPRG1	-1.56648	0.0428855	0.999984	tumor protein p63 regulated 1	229764_at
NA	-1.56383	0.0276197	0.999984	NA	242134_at
SLAMF7	-1.55368	0.0461651	0.999984	SLAM family member 7	219159_s_at
NEK6	-1.55355	0.0148039	0.999984	NIMA (never in mitosis gene a)-related kinase 6	223158_s_at
ZNF827	-1.55195	0.0137342	0.999984	zinc finger protein 827	228046_at
SAV1	-1.55074	0.0152385	0.999984	salvador homolog 1 (Drosophila)	218276_s_at
CCL17	-1.5412	0.0191801	0.999984	chemokine (C-C motif) ligand 17	207900_at
ALCAM	-1.54034	0.00915521	0.999984	activated leukocyte cell adhesion molecule	201952_at
MGC70870	-1.53972	0.0220828	0.999984	C-terminal binding protein 2 pseudogene	242136_x_at
SNN	-1.53214	0.00590073	0.999984	stannin	218032_at
BMS1P5	-1.5225	0.0160727	0.999984	BMS1 pseudogene 5	231106_at
GNA11	-1.51558	0.0238072	0.999984	guanine nucleotide binding protein (G protein), alpha 11 (Gq class)	213766_x_at
C18orf18	-1.51376	0.0296987	0.999984	chromosome 18 open reading frame 18	229829_at
hCG_1774568	-1.51065	0.0145655	0.999984	similar to hCG1774568	220354_at
NA	-1.50946	0.0483479	0.999984	NA	1555890_at
GNA11	-1.50885	0.00522391	0.999984	guanine nucleotide binding protein (G protein), alpha 11 (Gq class)	40562_at
H1F0	-1.50118	0.0196552	0.999984	H1 histone family, member 0	208886_at
NA	-1.49832	0.0169632	0.999984	NA	241803_s_at
NA	-1.49657	0.0267895	0.999984	NA	1557302_at
MAGEF1	-1.4964	0.00652674	0.999984	melanoma antigen family F, 1	218176_at
NA	-1.49324	0.0156771	0.999984	NA	229572_at
PLA2G4A	-1.49302	0.0300589	0.999984	phospholipase A2, group IVA (cytosolic, calcium-dependent)	210145_at
HTATIP2	-1.49261	0.0337525	0.999984	HIV-1 Tat interactive protein 2, 30kDa	210253_at
C3orf34	-1.48971	0.018069	0.999984	chromosome 3 open reading frame 34	230860_at
ZNF767	-1.4884	0.0138947	0.999984	zinc finger family member 767	219627_at
NFIA	-1.48389	0.0447359	0.999984	nuclear factor I/A	224970_at
SMAD2	-1.48164	0.0274172	0.999984	SMAD family member 2	226563_at
NA	-1.48076	0.00621165	0.999984	NA	218094_s_at
ISYNA1	-1.47946	0.0256391	0.999984	inositol-3-phosphate synthase 1	222240_s_at
PRR5L	-1.47512	0.0220911	0.999984	proline rich 5 like	1555486_a_at
C5orf34	-1.47428	0.0407346	0.999984	chromosome 5 open reading frame 34	229886_at
ZNF827	-1.47415	0.0300798	0.999984	zinc finger protein 827	226764_at
TAF15	-1.47413	0.0399245	0.999984	TAF15 RNA polymerase II, TATA box binding protein (TBP)-associated factor, 68kDa	202840_at
PROM1	-1.4737	0.0313255	0.999984	prominin 1	204304_s_at
SYPL1	-1.47144	0.0112784	0.999984	synaptophysin-like 1	201260_s_at
MGC21881	-1.46944	0.0409443	0.999984	hypothetical locus MGC21881	228040_at
ICA1L	-1.4688	0.045986	0.999984	islet cell autoantigen 1,69kDa-like	230454_at
DFNB59	-1.46714	0.0393128	0.999984	deafness, autosomal recessive 59	235365_at
ZFP82	-1.4664	0.0280017	0.999984	zinc finger protein 82 homolog (mouse)	1555793_a_at
BRD3	-1.46229	0.0291452	0.999984	bromodomain containing 3	212547_at
NA	-1.46191	0.0354093	0.999984	NA	243810_at
ZNF295	-1.46024	0.0188026	0.999984	zinc finger protein 295	225539_at
ARHGAP26	-1.4602	0.00669577	0.999984	Rho GTPase activating protein 26	205068_s_at
NA	-1.45851	0.0125	0.999984	NA	229548_at
MCOLN2	-1.45731	0.0397354	0.999984	mucolipin 2	230110_at
RLN2	-1.45702	0.0397269	0.999984	relaxin 2	214519_s_at
GATA3	-1.45597	0.0146699	0.999984	GATA binding protein 3	209602_s_at
NA	-1.45577	0.0209071	0.999984	NA	236428_at
KRCC1	-1.4555	0.0127244	0.999984	lysine-rich coiled-coil 1	218303_x_at
C14orf4	-1.45519	0.00388364	0.999984	chromosome 14 open reading frame 4	223474_at
ASRGL1	-1.4517	0.0472987	0.999984	asparaginase like 1	218857_s_at
CPT2	-1.44834	0.043962	0.999984	carnitine palmitoyltransferase 2	204264_at
ABCA11P	-1.44697	0.00321108	0.999984	ATP-binding cassette, sub-family A (ABC1), member 11 (pseudogene)	220159_at
KRCC1	-1.44437	0.00405816	0.999984	lysine-rich coiled-coil 1	222585_x_at
GATA3	-1.44364	0.0121669	0.999984	GATA binding protein 3	209603_at
C5orf28	-1.43647	0.0127289	0.999984	chromosome 5 open reading frame 28	1557828_a_at
CTBP2	-1.43416	0.0027952	0.999984	C-terminal binding protein 2	201220_x_at
ACY1	-1.4274	0.0274075	0.999984	aminoacylase 1	202740_at
C1orf97	-1.42382	0.013964	0.999984	chromosome 1 open reading frame 97	224443_at
LOC728769	-1.42283	0.00377043	0.999984	hypothetical protein LOC728769	238039_at
ZNF252	-1.4225	0.0273	0.999984	zinc finger protein 252	228200_at
KRCC1	-1.42173	0.0200125	0.999984	lysine-rich coiled-coil 1	233329_s_at
HECTD2	-1.41905	0.0353077	0.999984	HECT domain containing 2	227568_at
HLA-DOA	-1.41834	0.0320151	0.999984	major histocompatibility complex, class II, DO alpha	226878_at
RAPH1	-1.41828	0.0270463	0.999984	Ras association (RalGDS/AF-6) and pleckstrin homology domains 1	225189_s_at
HSPC157	-1.41454	0.0316457	0.999984	hypothetical LOC29092	219865_at
LOC400099	-1.41323	0.0371659	0.999984	hypothetical LOC400099	230136_at
NA	-1.4129	0.0163454	0.999984	NA	1558105_a_at
BRD3	-1.4128	0.0150122	0.999984	bromodomain containing 3	203825_at
NPM3	-1.41112	0.0339498	0.999984	nucleophosmin/nucleoplasmin 3	205129_at
GNA11	-1.40865	0.00543575	0.999984	guanine nucleotide binding protein (G protein), alpha 11 (Gq class)	564_at
NBR2	-1.40649	0.0328907	0.999984	neighbor of BRCA1 gene 2 (non-protein coding)	1553992_s_at
PARP11	-1.40631	0.0155988	0.999984	poly (ADP-ribose) polymerase family, member 11	229138_at
SAV1	-1.40583	0.0396705	0.999984	salvador homolog 1 (Drosophila)	234491_s_at
NA	-1.40571	0.0352288	0.999984	NA	230752_at
CBR4	-1.40485	0.0103941	0.999984	carbonyl reductase 4	213626_at
SUOX	-1.40458	0.0032968	0.999984	sulfite oxidase	204067_at
NA	-1.40434	0.0248627	0.999984	NA	226458_at
FAM175A	-1.40409	0.0425551	0.999984	family with sequence similarity 175, member A	233543_s_at
NA	-1.40263	0.0270661	0.999984	NA	230180_at
ZNF642	-1.40249	0.0248597	0.999984	zinc finger protein 642	1569107_s_at
NA	-1.39287	0.0473808	0.999984	NA	239668_at
SENP8	-1.39245	0.0451865	0.999984	SUMO/sentrin specific peptidase family member 8	228398_at
CREB3L4	-1.39136	0.0221722	0.999984	cAMP responsive element binding protein 3-like 4	226455_at
GRK5	-1.39064	0.0414517	0.999984	G protein-coupled receptor kinase 5	204396_s_at
IFT74	-1.38901	0.0165369	0.999984	intraflagellar transport 74 homolog (Chlamydomonas)	219174_at
IDH2	-1.38834	0.0165499	0.999984	isocitrate dehydrogenase 2 (NADP+), mitochondrial	210046_s_at
ZNF382	-1.38592	0.0208217	0.999984	zinc finger protein 382	1561687_a_at
WDR41	-1.38468	0.0458005	0.999984	WD repeat domain 41	218055_s_at
ETS2	-1.38282	0.00816419	0.999984	v-ets erythroblastosis virus E26 oncogene homolog 2 (avian)	201328_at
DAPK1	-1.38153	0.0475608	0.999984	death-associated protein kinase 1	203139_at
NFIA	-1.38093	0.034552	0.999984	nuclear factor I/A	224976_at
NA	-1.37985	0.0442419	0.999984	NA	221044_s_at
PARVG	-1.37669	0.0142483	0.999984	parvin, gamma	233510_s_at
ZNF167	-1.37634	0.0219339	0.999984	zinc finger protein 167	206314_at
NA	-1.37286	0.00626977	0.999984	NA	226832_at
C2orf64	-1.37256	0.0452984	0.999984	chromosome 2 open reading frame 64	225409_at
PRR5L	-1.37252	0.0364906	0.999984	proline rich 5 like	219383_at
HDC	-1.37153	0.0180963	0.999984	histidine decarboxylase	207067_s_at
AARS	-1.37056	0.0205216	0.999984	alanyl-tRNA synthetase	201000_at
BAZ2B	-1.36969	0.0181152	0.999984	bromodomain adjacent to zinc finger domain, 2B	203080_s_at
PECAM1	-1.3693	0.00568487	0.999984	platelet/endothelial cell adhesion molecule	208981_at
IFT81	-1.36909	0.0458958	0.999984	intraflagellar transport 81 homolog (Chlamydomonas)	219372_at
NA	-1.36455	0.0479334	0.999984	NA	225197_at
NA	-1.36278	0.0214944	0.999984	NA	240370_at
RYK	-1.36226	0.0186309	0.999984	RYK receptor-like tyrosine kinase	202853_s_at
MARS	-1.3613	0.0407643	0.999984	methionyl-tRNA synthetase	213672_at
NA	-1.3586	0.0464298	0.999984	NA	226550_at
NA	-1.35787	0.0215483	0.999984	NA	1558801_at
MAP7	-1.3575	0.0113717	0.999984	microtubule-associated protein 7	202890_at
MYEF2	-1.35446	0.0459785	0.999984	myelin expression factor 2	222772_at
CPT2	-1.35309	0.043474	0.999984	carnitine palmitoyltransferase 2	204263_s_at
ZNF107	-1.3523	0.0309576	0.999984	zinc finger protein 107	205739_x_at
CTPS2	-1.35158	0.0264501	0.999984	CTP synthase II	222819_at
ZNF443	-1.35076	0.0215256	0.999984	zinc finger protein 443	205928_at
FAM45A	-1.35032	0.0499532	0.999984	family with sequence similarity 45, member A	225351_at
FGR	-1.34858	0.0339317	0.999984	Gardner-Rasheed feline sarcoma viral (v-fgr) oncogene homolog	208438_s_at
SMAD2	-1.34449	0.0134642	0.999984	SMAD family member 2	203075_at
GNA11	-1.34325	0.0271029	0.999984	guanine nucleotide binding protein (G protein), alpha 11 (Gq class)	204248_at
NA	-1.34323	0.0389752	0.999984	NA	237028_at
NA	-1.3432	0.0312094	0.999984	NA	229278_at
SMAD2	-1.34244	0.00844567	0.999984	SMAD family member 2	203077_s_at
POLI	-1.34214	0.00820253	0.999984	polymerase (DNA directed) iota	238992_at
LOC386597	-1.3405	0.0133304	0.999984	hypothetical protein LOC386597	1556798_a_at
DSTN	-1.33912	0.0246436	0.999984	destrin (actin depolymerizing factor)	201022_s_at
CTBP2	-1.33763	0.0356314	0.999984	C-terminal binding protein 2	210835_s_at
PECAM1	-1.337	0.0118338	0.999984	platelet/endothelial cell adhesion molecule	208983_s_at
LOC439911	-1.3357	0.0188533	0.999984	hypothetical gene supported by NM_194304	1558345_a_at
WDR52	-1.33554	0.0135815	0.999984	WD repeat domain 52	221103_s_at
INSM1	-1.33501	0.0277835	0.999984	insulinoma-associated 1	206502_s_at
FBXO31	-1.33389	0.0442731	0.999984	F-box protein 31	219785_s_at
RBM47	-1.33292	0.0363779	0.999984	RNA binding motif protein 47	222496_s_at
NA	-1.33173	0.0174962	0.999984	NA	232773_at
NA	-1.33099	0.0229374	0.999984	NA	235107_at
GPA33	-1.32722	0.00709934	0.999984	glycoprotein A33 (transmembrane)	205929_at
AASDH	-1.32714	0.0156997	0.999984	aminoadipate-semialdehyde dehydrogenase	235435_at
C21orf58	-1.32524	0.0282797	0.999984	chromosome 21 open reading frame 58	1553789_a_at
PAQR8	-1.32435	0.0478606	0.999984	progestin and adipoQ receptor family member VIII	227626_at
FAM36A	-1.32434	0.0443086	0.999984	family with sequence similarity 36, member A	224820_at
CTBP2	-1.32428	0.00629744	0.999984	C-terminal binding protein 2	210554_s_at
SEPN1	-1.32379	0.03368	0.999984	selenoprotein N, 1	224659_at
FUCA1	-1.32257	0.032356	0.999984	fucosidase, alpha-L- 1, tissue	202838_at
NA	-1.3219	0.0297687	0.999984	NA	244533_at
HSD17B6	-1.32187	0.044589	0.999984	hydroxysteroid (17-beta) dehydrogenase 6 homolog (mouse)	205700_at
MND1	-1.31902	0.0358873	0.999984	meiotic nuclear divisions 1 homolog (S. cerevisiae)	223700_at
DCP2	-1.31713	0.0488649	0.999984	DCP2 decapping enzyme homolog (S. cerevisiae)	244777_at
NA	-1.31695	0.0100776	0.999984	NA	1554266_at
ARL2	-1.31642	0.0418289	0.999984	ADP-ribosylation factor-like 2	202564_x_at
ABCB9	-1.31588	0.0417091	0.999984	ATP-binding cassette, sub-family B (MDR/TAP), member 9	214209_s_at
NA	-1.31453	0.0336513	0.999984	NA	1558626_at
SEMA4A	-1.31225	0.0418025	0.999984	sema domain, immunoglobulin domain (Ig), transmembrane domain (TM) and short cytoplasmic domain, (semaphorin) 4A	234072_at
NUDT18	-1.31143	0.0422541	0.999984	nudix (nucleoside diphosphate linked moiety X)-type motif 18	219665_at
LOC400657	-1.31122	0.0403471	0.999984	hypothetical LOC400657	226924_at
CCDC111	-1.30748	0.0327681	0.999984	coiled-coil domain containing 111	227157_at
NA	-1.30747	0.0167846	0.999984	NA	1557630_s_at
CCDC28B	-1.3046	0.0102623	0.999984	coiled-coil domain containing 28B	221912_s_at
TMEM57	-1.30057	0.0388234	0.999984	transmembrane protein 57	241364_at
POLR3K	-1.30034	0.0261928	0.999984	polymerase (RNA) III (DNA directed) polypeptide K, 12.3 kDa	222766_at
ZNF226	-1.2995	0.0461953	0.999984	zinc finger protein 226	233461_x_at
MAN2A1	-1.2981	0.0109977	0.999984	mannosidase, alpha, class 2A, member 1	226538_at
ZNF295	-1.29735	0.0406823	0.999984	zinc finger protein 295	233952_s_at
MYO3B	-1.29696	0.0482945	0.999984	myosin IIIB	1552578_a_at
ZNF184	-1.2967	0.0356816	0.999984	zinc finger protein 184	213452_at
C15orf29	-1.29658	0.0261789	0.999984	chromosome 15 open reading frame 29	218791_s_at
NA	-1.29587	0.0191586	0.999984	NA	1555845_at
NA	-1.2958	0.037616	0.999984	NA	1555858_at
ZNF347	-1.29453	0.0281337	0.999984	zinc finger protein 347	238819_at
SYPL1	-1.29218	0.0215608	0.999984	synaptophysin-like 1	201259_s_at
TP53BP2	-1.29197	0.0290675	0.999984	tumor protein p53 binding protein, 2	203120_at
ZNF512	-1.29185	0.0409955	0.999984	zinc finger protein 512	225050_at
MLH1	-1.29126	0.0454087	0.999984	mutL homolog 1, colon cancer, nonpolyposis type 2 (E. coli)	202520_s_at
CRTC3	-1.2907	0.0267755	0.999984	CREB regulated transcription coactivator 3	232879_at
C11orf63	-1.2887	0.0462575	0.999984	chromosome 11 open reading frame 63	220141_at
NA	-1.28785	0.0106717	0.999984	NA	242989_at
LOC648556	-1.28757	0.0386322	0.999984	uncharacterized gastric protein ZA43P	232696_at
NA	-1.28666	0.0222664	0.999984	NA	228643_at
ZNF844	-1.28646	0.0341672	0.999984	zinc finger protein 844	228346_at
ZNF273	-1.28627	0.0182191	0.999984	zinc finger protein 273	243661_at
C7orf41	-1.28578	0.0498485	0.999984	chromosome 7 open reading frame 41	226018_at
NA	-1.284	0.0304296	0.999984	NA	231069_at
AHSA2	-1.28362	0.0382792	0.999984	AHA1, activator of heat shock 90kDa protein ATPase homolog 2 (yeast)	230148_at
LOC493754	-1.28319	0.0383991	0.999984	RAB guanine nucleotide exchange factor (GEF) 1 pseudogene	1569296_a_at
ZNF175	-1.28301	0.0344844	0.999984	zinc finger protein 175	205497_at
CHDH	-1.28246	0.013676	0.999984	choline dehydrogenase	1559591_s_at
RABGAP1	-1.28242	0.0485323	0.999984	RAB GTPase activating protein 1	213313_at
DIP2B	-1.28229	0.0444261	0.999984	DIP2 disco-interacting protein 2 homolog B (Drosophila)	224872_at
UBAC1	-1.28213	0.0167198	0.999984	UBA domain containing 1	202151_s_at
LOC283357	-1.2817	0.0433128	0.999984	hypothetical protein LOC283357	235151_at
NA	-1.28136	0.031642	0.999984	NA	221804_s_at
NA	-1.28078	0.0363308	0.999984	NA	242818_x_at
NA	-1.27741	0.0458018	0.999984	NA	229615_at
PAQR8	-1.27677	0.0339084	0.999984	progestin and adipoQ receptor family member VIII	226423_at
NA	-1.27488	0.0322686	0.999984	NA	229388_at
KCNS2	-1.27469	0.0168784	0.999984	potassium voltage-gated channel, delayed-rectifier, subfamily S, member 2	1554680_s_at
DYNC2LI1	-1.27377	0.0359979	0.999984	dynein, cytoplasmic 2, light intermediate chain 1	241757_x_at
MDP1	-1.27299	0.0178119	0.999984	magnesium-dependent phosphatase 1	228763_at
ACTN1	-1.27213	0.0376229	0.999984	actinin, alpha 1	211160_x_at
RP3-402G11.5	-1.26857	0.0384031	0.999984	selenoprotein O	233168_s_at
MAP1B	-1.26852	0.00903504	0.999984	microtubule-associated protein 1B	212233_at
RYK	-1.26793	0.0387238	0.999984	RYK receptor-like tyrosine kinase	214172_x_at
HRSP12	-1.26782	0.0296698	0.999984	heat-responsive protein 12	203790_s_at
KANK2	-1.2676	0.0262316	0.999984	KN motif and ankyrin repeat domains 2	218418_s_at
ALCAM	-1.26661	0.011571	0.999984	activated leukocyte cell adhesion molecule	201951_at
ETS2	-1.2647	0.0483604	0.999984	v-ets erythroblastosis virus E26 oncogene homolog 2 (avian)	201329_s_at
ZNF829	-1.2645	0.0270832	0.999984	zinc finger protein 829	238952_x_at
RNF135	-1.26265	0.0292889	0.999984	ring finger protein 135	223592_s_at
MATK	-1.26191	0.0488137	0.999984	megakaryocyte-associated tyrosine kinase	206267_s_at
LOC100233209	-1.2614	0.047289	0.999984	hypothetical LOC100233209	241947_at
NA	-1.25641	0.0469213	0.999984	NA	243113_at
HMMR	-1.25629	0.0402476	0.999984	hyaluronan-mediated motility receptor (RHAMM)	209709_s_at
LOC400684	-1.25617	0.0275228	0.999984	hypothetical gene supported by BC000922	232965_at
NA	-1.25364	0.0382684	0.999984	NA	1555846_a_at
ZNF818P	-1.24904	0.017539	0.999984	zinc finger protein 818 pseudogene	238148_s_at
ZNF827	-1.24804	0.0276777	0.999984	zinc finger protein 827	231902_at
DLC1	-1.24776	0.0472052	0.999984	deleted in liver cancer 1	210762_s_at
ZNF763	-1.24698	0.00990515	0.999984	zinc finger protein 763	1558755_x_at
FANCL	-1.24539	0.0475001	0.999984	Fanconi anemia, complementation group L	218397_at
SIPA1L1	-1.24534	0.0421931	0.999984	signal-induced proliferation-associated 1 like 1	202254_at
C14orf43	-1.24371	0.02607	0.999984	chromosome 14 open reading frame 43	225980_at
NA	-1.24284	0.0398018	0.999984	NA	235902_at
NA	-1.24214	0.0432546	0.999984	NA	225227_at
PPP2R3B	-1.24205	0.029026	0.999984	protein phosphatase 2 (formerly 2A), regulatory subunit B'', beta	219264_s_at
NA	-1.24138	0.0201592	0.999984	NA	1559515_at
NT5DC1	-1.24112	0.0168414	0.999984	5'-nucleotidase domain containing 1	223177_at
ITFG3	-1.2398	0.0345397	0.999984	integrin alpha FG-GAP repeat containing 3	224749_at
NA	-1.23848	0.0428797	0.999984	NA	238620_at
NA	-1.23796	0.0124486	0.999984	NA	244150_at
LYL1	-1.23722	0.0150575	0.999984	lymphoblastic leukemia derived sequence 1	210044_s_at
GNASAS	-1.23666	0.0491806	0.999984	GNAS antisense RNA (non-protein coding)	232881_at
PEG10	-1.23453	0.0349817	0.999984	paternally expressed 10	212094_at
NA	-1.23403	0.0340331	0.999984	NA	240224_at
NA	-1.22878	0.0187579	0.999984	NA	223435_s_at
PEX1	-1.2285	0.0422938	0.999984	peroxisomal biogenesis factor 1	204873_at
PIWIL2	-1.22797	0.0329174	0.999984	piwi-like 2 (Drosophila)	220686_s_at
RNPC3	-1.22775	0.0486223	0.999984	RNA-binding region (RNP1, RRM) containing 3	226975_at
KYNU	-1.22686	0.0398665	0.999984	kynureninase (L-kynurenine hydrolase)	204385_at
NA	-1.22517	0.0353432	0.999984	NA	242024_at
USP51	-1.22324	0.0287476	0.999984	ubiquitin specific peptidase 51	237247_at
NA	-1.22286	0.0445868	0.999984	NA	1555616_at
NA	-1.22238	0.0320619	0.999984	NA	242873_at
NA	-1.21963	0.0353256	0.999984	NA	1562751_at
SLAMF7	-1.21717	0.0439873	0.999984	SLAM family member 7	234306_s_at
NFU1	-1.21686	0.0357469	0.999984	NFU1 iron-sulfur cluster scaffold homolog (S. cerevisiae)	218946_at
FAM110B	-1.21571	0.0464666	0.999984	family with sequence similarity 110, member B	221959_at
MFSD8	-1.21454	0.040166	0.999984	major facilitator superfamily domain containing 8	243407_at
NA	-1.21113	0.0450526	0.999984	NA	216541_x_at
NA	-1.20948	0.0355168	0.999984	NA	230650_at
ASPRV1	-1.2071	0.0451136	0.999984	aspartic peptidase, retroviral-like 1	240017_at
ZNF688	-1.2033	0.0367709	0.999984	zinc finger protein 688	213527_s_at
38778	-1.2028	0.0258393	0.999984	membrane-associated ring finger (C3HC4) 3	213256_at
NA	-1.20275	0.0306651	0.999984	NA	1563776_at
NA	-1.19908	0.0255063	0.999984	NA	1566569_at
EPB41L5	-1.19798	0.0487504	0.999984	erythrocyte membrane protein band 4.1 like 5	229292_at
WBSCR23	-1.19598	0.0430021	0.999984	Williams-Beuren syndrome chromosome region 23	221176_x_at
KLHDC8A	-1.19483	0.0482972	0.999984	kelch domain containing 8A	219331_s_at
GCLM	-1.1918	0.0400804	0.999984	glutamate-cysteine ligase, modifier subunit	203925_at
ZNF586	-1.19138	0.0341262	0.999984	zinc finger protein 586	1554665_at
ZNF596	-1.18959	0.0400905	0.999984	zinc finger protein 596	232641_at
NA	-1.18855	0.0486522	0.999984	NA	241658_at
TMEM67	-1.18552	0.0449353	0.999984	transmembrane protein 67	1569377_at
NA	-1.18296	0.0458666	0.999984	NA	234228_at
NA	-1.18058	0.0402355	0.999984	NA	228548_at
ATG5	-1.17986	0.0497179	0.999984	ATG5 autophagy related 5 homolog (S. cerevisiae)	202512_s_at
YAP1	-1.17964	0.0431272	0.999984	Yes-associated protein 1, 65kDa	224894_at
LOC100130987	-1.17654	0.0397614	0.999984	similar to hCG1815675	235990_at
